# Supplementary material for: Moderate-High Blood Eosinophilia Is Associated with Increased Hospitalization and Other Asthma Comorbidities
Source: Biomolecules. 2024 Jan 18;14(1):126. doi: 10.3390/biom14010126 (PMC10813157; doi:10.3390/biom14010126)
Supplement: Supplementary file 1 [file biomolecules-14-00126-s001.zip]

Archive with 1 entries (1 files):
- biomolecules-2756274-supplementary.pdf
